# Supplementary material for: Comparative Analysis of Mucosa-Associated and Luminal Gut Microbiota in Pediatric Ulcerative Colitis
Source: Int J Mol Sci. 2025 Nov 5;26(21):10775. doi: 10.3390/ijms262110775 (PMC12610624; doi:10.3390/ijms262110775)
Supplement: Supplementary file 1 [file ijms-26-10775-s001.zip]

Archive with 10 entries (10 files):
- Fig. S1_final.pdf
- Fig. S2_final.pdf
- Fig. S3_final.pdf
- Fig. S4_final.pdf
- Fig. S5_final.pdf
- Fig. S6_final.pdf
- Fig. S7_final.pdf
- Table S1_final..xlsx
- Table S2_final..xlsx
- Table S3_final.xlsx
