# Supplementary material for: Comparative Analysis of Mucosa-Associated and Luminal Gut Microbiota in Pediatric Ulcerative Colitis
Source: Int J Mol Sci. 2025 Nov 5;26(21):10775. doi: 10.3390/ijms262110775 (PMC12610624; doi:10.3390/ijms262110775)
Supplement: Supplementary file 1 [file ijms-26-10775-s001.zip › Table S1_final..xlsx]

## Sheet: Sheet1
Table S1. Clinical metadata of the pediatric patients enrolled in this study.
Patient	Age	Gender	Diagnosis	Extent of disease a)	UC activity b)	PUCAI c)	Matts score d)					Treatments d)				SAA	CRP	Alb	WBC	Hb	Hct	Plt	IgG	IgM	IgA	ESR	FOB	FC
							A	T	S	R	F	Abx	CS	IM	BL	mg/dL	mg/dL	g/dL	/μL	g/dL	%	10^4/μL	mg/dL	mg/dL	mg/dL	mm/h	ー/＋	μg/g
																<8.0	<0.2	<2.5	<8,000	<12.0	<38	<20	<1,000	<70	<100	<15	−	<300
																8.0〜100	0.2〜2.0	2.5〜3.8	8,000〜12,000	12.0〜14.0	38.0〜40.0	20〜40	1,000〜1,500	70〜150	100〜200	15〜30		300〜1,000
																>100	>2.0	>3.8	>12,000	>14.0	>40	>40	>1,500	>150	>200	>30	+	>1,000
1	13	M	UC	E4	Active	10	2	2	3	3	◯	−	＋	＋	−	49.6	0.04	4.2	9570	10.7	36	38.2	961	158	126	5	+	2950
2	13	M	UC	E4	Remission	0	1	2	2	2	◯	−	＋	＋	−	21.2	0.01	4.3	9510	12.3	38.4	24.2	ND	ND	ND	ND	−	4280
3	11	M	UC	E4	Active	85	3	2	2	3	◯	−	＋	＋	−	50.1	0.41	4	6700	13.5	35.3	12.9	1315	64	149	14	+	5260
4	12	M	UC	E4	Remission	0	1	1	1	2	◯	−	−	＋	−	0.7	0.01	4.2	3810	9.1	26.5	19.6	1270	110	156	ND	−	240
5	9	M	UC	E1	Remission	0	1	1	1	2	ND	−	−	−	−	ND	0.01	4.9	5710	13.3	36.8	33.4	1022	36	161	4	−	256
6	14	F	UC	E4	Remission	0	1	1	1	1	◯	−	−	−	＋	0.3	0.01	4.1	5690	12.4	37	25	1172	113	236	7	−	738
7	19	M	UC	E4	Active	15	2	ND	2	2	ND	−	−	＋	＋	2853	ND	3.5	17160	15.5	44.1	44.1	ND	ND	ND	51	ND	ND
8	17	F	UC	E4	Remission	5	1	1	2	2	ND	−	＋	＋	＋	9.6	ND	4.2	5270	8.9	26.8	41.8	ND	ND	ND	19	+	ND
9	16	M	UC	E4	Active	20	1	2	2	2	◯	−	−	−	−	1.7	0.02	4.6	5680	15.5	45	29.5	1427	73	90	1	ND	47.3
10	13	F	UC	E4	Active	40	3	3	2	1	◯	−	−	−	＋	181.8	2.55	3.9	13150	13	40.8	37.6	2062	ND	ND	59	+	4380
11	13	F	UC	E4	Remission	10	2	2	1	1	◯	−	＋	−	＋	1.4	0.01	4.5	5830	11.4	35.6	27.9	1567	290	236	15	−	1090
12	5	M	UC	E4	Active	40	2	2	3	2	◯	+	−	−	−	ND	0.11	2.4	10240	12.3	39	49.9	ND	ND	ND	ND	+	14400
13	10	F	UC	E4	Active	30	2	ND	2	2	◯	−	＋	−	−	14.8	0.02	4.2	18040	12	35.9	35	1396	73	163	7	+	3150
14	14	M	UC	E4	Remission	10	2	2	2	2	◯	−	＋	−	＋	1.6	0.01	ND	5500	10.7	33	22.8	ND	ND	ND	ND	+	745
15	14	M	UC	E4	Active	85	2	2	3	3	◯	+	−	＋	−	183.3	1.69	3.6	10130	12.8	40.6	36.1	1233	ND	ND	18	+	ND
16	9	F	UC	E1	Remission	0	1	1	1	1	◯	−	＋	＋	−	36.9	0.28	4.5	9780	13.5	40.1	25.9	1855	155	171	32	−	128
17	11	F	UC	E4	Active	55	3	3	3	ND	ND	+	−	＋	−	ND	0.3	1.9	7730	11.4	35.1	50.2	664	179	169	ND	ND	ND
18	14	F	UC	E4	Remission	10	1	2	3	2	◯	+	＋	＋	−	0.13	4.6	4	17300	13.3	39.8	45.8	1342	ND	ND	20	+	ND
19	14	F	UC	E4	Active	65	ND	1	3	3	ND	−	＋	−	＋	354	3.27	ND	12170	11.5	36	25.8	ND	ND	ND	20	ND	1940
20	10	F	non IBD	NA	NA	NA	N	N	N	ND	ND	−	−	−	−	ND	0.01	ND	8790	13.7	39.6	28	ND	ND	ND	8	ND	245
21	6	F	non IBD	NA	NA	NA	N	ND	N	N	○	−	−	−	−	ND	0.01	4.2	20470	13.1	36.2	29.6	790	133	152	2	+	543
22	10	F	non IBD	NA	NA	NA	N	N	N	N	◯	−	−	−	−	0.2	0.01	4.6	4620	13.4	36.9	25.2	1420	109	186	8	−	7.6
23	3	F	non IBD	NA	NA	NA	N	N	A	ND	ND	−	−	−	−	ND	0.04	4	9620	11.6	36.9	43	ND	ND	ND	ND	+	ND
24	13	M	non IBD	NA	NA	NA	N	N	N	N	ND	−	−	−	−	0.2	0.01	4.5	5140	13.6	37.7	22.4	1136	180	210	5	ND	12.3
25	13	M	non IBD	NA	NA	NA	N	N	N	N	◯	−	−	−	−	2.3	0.04	4.2	4680	14.2	41.7	19.3	1108	340	54	ND	+	188
26	15	M	non IBD	NA	NA	NA	N	ND	N	N	ND	−	−	−	−	ND	0.01	4.8	6250	14.6	40.3	18.3	843	97	107	2	−	ND
27	9	M	non IBD	NA	NA	NA	N	N	N	N	◯	−	−	−	−	ND	0.01	5.1	4890	13.5	38.4	32.3	877	49	175	6	−	456
28	10	M	non IBD	NA	NA	NA	N	ND	N	N	◯	−	−	−	−	ND	0.01	4.5	4190	13.9	38.9	27.7	900	54	200	ND	−	ND
29	13	M	non IBD	NA	NA	NA	N	N	N	A	ND	−	−	−	−	0.1	0.01	4.3	5200	13.7	40.9	22.5	1256	119	117	4	ND	64.5
30	13	M	non IBD	NA	NA	NA	N	ND	N	N	◯	−	−	−	−	ND	0.16	4.2	4920	13.2	38.3	28.2	ND	ND	ND	11	−	ND
31	6	F	non IBD	NA	NA	NA	N	N	N	A	ND	−	−	−	−	ND	0.01	4.6	5600	13.7	39.8	21.6	1028	61	114	3	ND	7.9
32	9	M	non IBD	NA	NA	NA	N	N	N	N	◯	−	−	−	−	1.6	0.14	4.8	8020	13	38.2	36.4	1527	41	173	ND	−	10.5
33	13	M	non IBD	NA	NA	NA	N	N	ND	ND	◯	+	−	−	−	6.3	0.02	5	6370	17.1	47	22.9	1101	63	99	3	ND	16.5
34	4	M	non IBD	NA	NA	NA	N	N	N	N	ND	−	−	−	−	1.7	0.19	4.3	10830	11.8	34.7	25.4	909	51	110	19	−	20.1
35	16	M	non IBD	NA	NA	NA	N	N	N	N	ND	−	−	−	−	1.6	0.02	4.8	3760	15.3	45	17.9	1161	123	155	ND	−	ND
36	12	F	non IBD	NA	NA	NA	N	N	N	N	ND	−	−	−	−	ND	0.13	4.1	5350	13.5	40.5	25.7	1139	101	149	12	ND	33.4
37	10	F	non IBD	NA	NA	NA	N	N	N	N	◯	−	−	−	−	ND	0.01	4	5060	12.5	36.2	21.7	737	47	61	7	−	127
38	6	F	non IBD	NA	NA	NA	N	N	N	N	ND	−	−	−	−	7.1	0.06	4	13760	10.1	34.2	68.9	426	93	141	3	+	1180
a) Extent of disease based on Paris Classification. E1: ulcerative proctitis, E2: ledt-sided UC, E3; estensive disease, E4: pancolitis.
b) UC disease activity was evaluated by clinical symptoms and endoscopic findings according to both PUCAI and Japanese national guidline (http://www.ibdjapan.org/pdf/doc15.pdf).
c) PUCAI: Pediatric Ulcerative Colitis Activity Index. <10, inactive; 10-34, mild; 35-64, moderate; >65, severe.
d) Mucosal damage assessed in UC group based on Matts classification. 1: normal, 2: mild, 3: moderate, 4: severe. In non IBD group, N: normal, A: abnormal. Sampling sites are indicated by A, ascending colon; T, transverse; colon; S, sigmoid colon and ,R, rectum. F, feces.
e) Treatment history: Abx, antibiotics within 4 weeks; CS, corticosteroid; IM, immunomodulatory drugs; BL, biological drugs.
NA, not applicable
ND, no data or no sample
SAA: Serum Amyloid A protein
FOB: Fecal occult blood test
FC: Fecal calprotectin
