# Supplementary material for: Comparative Analysis of Mucosa-Associated and Luminal Gut Microbiota in Pediatric Ulcerative Colitis
Source: Int J Mol Sci. 2025 Nov 5;26(21):10775. doi: 10.3390/ijms262110775 (PMC12610624; doi:10.3390/ijms262110775)
Supplement: Supplementary file 1 [file ijms-26-10775-s001.zip › Table S2_final..xlsx]

## Sheet: Meta_RStudio_181
Table S2. Correspondence Table of Patient and Sample Name.
Patient	Diagnosis	Sample_Name a)	Sites b)
1	UC	KT-38	A
	UC	KT-39	T
	UC	KT-40	S
	UC	KT-41	R
	UC	KT-42	F
2	UC	KT-33	A
	UC	KT-34	T
	UC	KT-35	S
	UC	KT-36	R
	UC	KT-37	F
3	UC	KT-59	A
	UC	KT-60	T
	UC	KT-61	S
	UC	KT-62	R
	UC	KT-63	F
4	UC	KT-64	A
	UC	KT-65	T
	UC	KT-66	S
	UC	KT-67	R
	UC	KT-68	F
5	UC	KT-69	A
	UC	KT-70	T
	UC	KT-71	S
	UC	KT-72	R
6	UC	KT-89	A
	UC	KT-90	T
	UC	KT-91	S
	UC	KT-92	R
	UC	KT-93	F
7	UC	KT-106	A
	UC	KT-107	S
	UC	KT-108	R
8	UC	KT-109	A
	UC	KT-110	T
	UC	KT-111	S
	UC	KT-112	R
9	UC	KT-117	A
	UC	KT-118	T
	UC	KT-119	S
	UC	KT-120	R
	UC	KT-121	F
10	UC	KT-127	A
	UC	KT-128	T
	UC	KT-129	S
	UC	KT-130	R
	UC	KT-131	F
11	UC	KT-122	A
	UC	KT-123	T
	UC	KT-124	S
	UC	KT-125	R
	UC	KT-126	F
12	UC	KT-132	A
	UC	KT-133	T
	UC	KT-134	S
	UC	KT-135	R
	UC	KT-136	F
13	UC	KT-137	A
	UC	KT-138	S
	UC	KT-139	R
	UC	KT-140	F
14	UC	KT-150	A
	UC	KT-151	T
	UC	KT-152	S
	UC	KT-153	R
	UC	KT-154	F
15	UC	KT-145	A
	UC	KT-146	T
	UC	KT-147	S
	UC	KT-148	R
	UC	KT-149	F
16	UC	KT-164	A
	UC	KT-165	T
	UC	KT-166	S
	UC	KT-167	R
	UC	KT-168	F
17	UC	KT-173	A
	UC	KT-174	T
	UC	KT-175	S
18	UC	KT-179	A
	UC	KT-180	T
	UC	KT-181	S
	UC	KT-182	R
	UC	KT-183	F
19	UC	KT-176	T
	UC	KT-177	S
	UC	KT-178	R
20	non IBD	KT-1	A
	non IBD	KT-2	T
	non IBD	KT-3	S
21	non IBD	KT-4	A
	non IBD	KT-5	S
	non IBD	KT-6	R
	non IBD	KT-7	F
22	non IBD	KT-8	A
	non IBD	KT-9	T
	non IBD	KT-10	S
	non IBD	KT-11	R
	non IBD	KT-12	F
23	non IBD	KT-13	A
	non IBD	KT-14	T
	non IBD	KT-15	S
24	non IBD	KT-16	A
	non IBD	KT-17	T
	non IBD	KT-18	S
	non IBD	KT-19	R
25	non IBD	KT-20	A
	non IBD	KT-21	T
	non IBD	KT-22	S
	non IBD	KT-23	R
	non IBD	KT-24	F
26	non IBD	KT-25	A
	non IBD	KT-26	S
	non IBD	KT-27	R
27	non IBD	KT-28	A
	non IBD	KT-29	T
	non IBD	KT-30	S
	non IBD	KT-31	R
	non IBD	KT-32	F
28	non IBD	KT-43	A
	non IBD	KT-44	S
	non IBD	KT-45	R
	non IBD	KT-46	F
29	non IBD	KT-55	A
	non IBD	KT-56	T
	non IBD	KT-57	S
	non IBD	KT-58	R
30	non IBD	KT-73	A
	non IBD	KT-74	S
	non IBD	KT-75	R
	non IBD	KT-76	F
31	non IBD	KT-77	A
	non IBD	KT-78	T
	non IBD	KT-79	S
	non IBD	KT-80	R
32	non IBD	KT-98	A
	non IBD	KT-99	T
	non IBD	KT-100	S
	non IBD	KT-101	R
	non IBD	KT-102	F
33	non IBD	KT-103	A
	non IBD	KT-104	T
	non IBD	KT-105	F
34	non IBD	KT-113	A
	non IBD	KT-114	T
	non IBD	KT-115	S
	non IBD	KT-116	R
35	non IBD	KT-141	A
	non IBD	KT-142	T
	non IBD	KT-143	S
	non IBD	KT-144	R
36	non IBD	KT-155	A
	non IBD	KT-156	T
	non IBD	KT-157	S
	non IBD	KT-158	R
37	non IBD	KT-159	A
	non IBD	KT-160	T
	non IBD	KT-161	S
	non IBD	KT-162	R
	non IBD	KT-163	F
38	non IBD	KT-169	A
	non IBD	KT-170	T
	non IBD	KT-171	S
	non IBD	KT-172	R
a) Sample names used for registration to DDBJ
b) Abbreviations: A, ascending colon; T, transverse colon; S, sigmoid colon; F, feces.
