# Supplementary material for: Comparative Analysis of Mucosa-Associated and Luminal Gut Microbiota in Pediatric Ulcerative Colitis
Source: Int J Mol Sci. 2025 Nov 5;26(21):10775. doi: 10.3390/ijms262110775 (PMC12610624; doi:10.3390/ijms262110775)
Supplement: Supplementary file 1 [file ijms-26-10775-s001.zip › Table S3_final.xlsx]

## Sheet: Sheet1
Table S3. Summary of sequencing data processing and filtering (N=163).
Processing Step	Total Reads	Mean Reads per Sample	Retention Rate from Previous Step
1. Raw input reads	20290386	124481	-
2. After quality filtering	20115218	123406	0.991
3. After paired-end merging	9979053	61221	99.2% a)
4. After chimera removal & denoising (Final data)	3611885	22159	36.2% b)
a) The retention rate for paired-end merging indicates the percentage of read pairs (10,057,609) that were successfully merged after quality filtering.
b) Final data represents the number of reads remaining after removing chimeric sequences (100,714 reads) from the merged reads and further removing low-confidence sequences through the denoising process.
